# Supplementary material for: No- and Low-Alcohol Wines: Perception and Acceptance in a Traditional Wine Region in Northern Italy
Source: Foods. 2025 Dec 23;15(1):42. doi: 10.3390/foods15010042 (PMC12785501; doi:10.3390/foods15010042)
Supplement: Supplementary file 1 [file foods-15-00042-s001.zip]

Archive with 2 entries (2 files):
- foods-4007835-questionnaire.pdf
- foods-4007835-supplementary.pdf
